# Supplementary material for: Complement Regulates Nutrient Influx and Metabolic Reprogramming during Th1 Cell Responses
Source: Immunity. 2015 Jun 16;42(6):1033–47. doi: 10.1016/j.immuni.2015.05.024 (PMC4518498; doi:10.1016/j.immuni.2015.05.024)
Supplement: Table S2. Related to Figure 3 — Shown is a list of genes in which mutations have been known to cause monogenetic immune defects and which have been screened for mutations in the CD46-deficient patients. [file mmc3.xlsx]

## Sheet: Sheet1
ADA
AIRE
AP3B1
APLAID
ATM
BAFF
BIRC4
BLM
BLNK
BLOC1S3
BTK
CARD9
CASP10
CASP8
CD16
CD19
CD25
CD27
CD28
CD3E
CD40
CD45
CD8
CHS1
CLEC7A
CORO1A
DCLRE1C
DOCK8
DTNBP1
FASLG
FCGR3A
FCGR3B
FOXP3
GATA2
HPLH1
HPS1
HPS3
HPS4
HPS5
HPS6
HPS7
ICOS
IL10
IL10R1
IL10R2
IL17F
IL17RA
IL21R
IL7RA
IRF8
ITK
JAK3
LAMTOR5
LIG4
LRBA
LYST
MAGT1
MLPH
MRE11A
MST1
MUNC13D
MYO5A
NBS1
PIK3R1
PLAID
PLCG2
PNP
PRF1
PRKCD
RAB27A
RAG1
RAG2
RMRP
SH2D1A
SLC2A1
SLC3A2
SP110
STAT1
STAT3
STAT5B
STX11
STXBP2
TACI
TBK1
TLR3
TNFRSF6
TRAC
TRAF3
TRIF
UNC13D
UNC93B1
WAS
WASP
XIAP
ZAP70
Table S2, related to Figure 3
Shown is a list of genes in which mutations have been known to cause monogenetic immmune defects and which have been screened for mutations in the CD46-deficient patients.
