# Supplementary material for: Complement Regulates Nutrient Influx and Metabolic Reprogramming during Th1 Cell Responses
Source: Immunity. 2015 Jun 16;42(6):1033–47. doi: 10.1016/j.immuni.2015.05.024 (PMC4518498; doi:10.1016/j.immuni.2015.05.024)
Supplement: Table S3. Related to Figure 4 — Gene list of the 403 genes differently expressed between CD3+CD46-activated T cells (2 hr) isolated from Patient CD46 3 and an age- and sex-matched healthy donor. Arrays were performed as technical triplicates. [file mmc4.xlsx]

## Sheet: Sheet1
ID	p-value	Fold-Difference (CD46-3 vs Healthy Donor)		Table S3, related to Figure 4. Gene list of the 403 genes differently expressed between CD3+CD46-activated T cells (2 h) isolated from Patient CD46 3 and a age- and sex-matched healthy donor. Arrays were performed as technical triplicates.
HS.560343	1.54471e-07	1.5936
HS.537432	0.000136867	1.56859
HS.551137	1.13304e-07	1.65509
HS.276860	2.28913e-10	2.13949
HS.538259	3.56854e-09	-2.86937
HS.543887	1.39154e-05	-1.51638
HS.564504	1.08064e-05	1.67124
HS.575725	4.30388e-08	-2.48791
HS.575895	0.00340542	1.51861
HS.565035	3.52536e-07	-1.8482
AARS	2.80079e-05	-1.51898
ABCE1	8.50989e-07	-1.75525
ACRC	0.000125265	-1.65267
ACSL4	6.12582e-08	-1.58236
ADO	5.94437e-05	-1.58415
ADORA2A	5.5986e-08	-1.81887
AEN	1.4556e-08	-1.8005
AKTIP	4.29076e-06	1.6093
AMICA1	1.88523e-09	-1.84971
APOL3	2.46432e-09	1.81553
APPL2	1.05101e-07	1.80187
ARHGEF18	7.89781e-07	1.69653
ARID4A	7.41043e-10	1.59696
ARL17P1	1.29039e-05	1.57609
ARL6IP5	2.14583e-07	1.73408
ASB3	2.28141e-06	1.50375
ATP1B1	1.1499e-05	-1.55037
AXUD1	2.90222e-06	-1.69534
BAG3	8.81136e-05	1.50987
BCL2A1	5.02245e-12	-3.0018
BCL2L11	7.20776e-09	-1.58583
BTN3A2	2.17229e-08	1.50479
BZW2	1.38544e-06	-1.62915
C10ORF2	2.22251e-07	-1.64315
C10ORF54	5.34752e-07	-1.68997
C12ORF47	3.33352e-06	1.65471
C13ORF15	3.37761e-05	-1.53855
C16ORF30	9.97034e-07	1.68346
C17ORF96	1.09808e-08	-2.14952
C1ORF63	2.37546e-06	1.54276
C5ORF39	6.50644e-06	1.70495
C6ORF105	2.33629e-07	1.89693
C6ORF114	4.9601e-08	-1.74625
CABC1	7.0142e-05	1.5646
CAMSAP1	5.09196e-06	-1.69736
CBLB	1.17657e-06	-1.7333
CCDC28A	4.51637e-07	1.76474
CCDC86	2.30633e-06	-1.61764
CCND3	0.000642394	1.6256
CD109	7.11319e-09	-1.59769
CD40LG	2.05392e-08	-2.11073
CD69	1.64454e-09	-2.05044
CDC14A	4.3478e-08	1.61897
CDC14B	9.8955e-07	1.5224
CDK5R1	1.09791e-07	1.7928
CDKN2D	7.49412e-10	1.80976
CERK	3.04523e-06	1.60486
CHSY1	2.12577e-08	-3.06316
CHURC1	1.50781e-06	1.56001
CIRH1A	0.000162253	-1.61189
CLEC2B	4.82473e-06	-1.69862
CLIC1	1.75501e-06	-1.59271
CREM	5.1298e-05	-1.52754
CRIM1	1.41416e-08	-1.52982
CSF2	2.93821e-13	-2.33815
CTSL1	1.3797e-08	-1.75683
D4S234E	6.17811e-07	1.50516
DCUN1D5	6.83763e-09	-1.65928
DDX21	3.04704e-06	-2.00416
DDX24	2.03472e-06	-1.65364
DHRS13	0.000378237	1.58223
DIS3L	1.75282e-07	2.1841
DNTTIP2	5.42265e-05	-1.63768
DPP4	2.23743e-06	1.50368
DUSP18	7.65412e-09	-1.83045
DUSP2	0.00176836	-1.5272
DUSP5	4.55887e-06	-1.82639
DUSP6	2.17141e-10	-1.57833
EBNA1BP2	9.55431e-09	-1.75408
EEF2K	0.000106444	1.60024
EGR2	1.87975e-09	-2.00192
EHD1	0.000596806	1.55135
EIF2C2	0.000798336	-1.64417
EIF5B	1.9671e-07	-1.56495
EMB	7.96013e-06	1.57016
EMP1	3.34312e-09	-1.93035
ENO1	2.05172e-06	-1.80291
ERAP2	8.94201e-07	1.53956
ERCC5	2.95352e-05	1.56067
ESF1	2.21608e-05	-1.52696
EVI2A	0.00025861	-1.52579
EVL	1.60125e-05	1.59896
EXOSC6	1.00002e-05	-1.7386
EZH2	6.6853e-08	-1.71451
F5	3.80924e-06	-1.71279
FABP5	1.58264e-11	-2.09038
FABP5L2	9.95697e-11	-2.05886
FABP5L3	5.32375e-08	-2.19684
FAM116A	0.000603864	1.50007
FAM117B	1.87316e-07	1.55368
FAM65B	2.50728e-07	1.81507
FAM96B	0.000157289	-1.50814
FASLG	1.34577e-12	-2.5779
FBXL10	9.50401e-07	1.51468
FGD3	2.36931e-06	1.82441
FGF9	3.58199e-05	1.65944
FLJ10120	4.43095e-07	1.78608
FLOT2	0.000192867	1.55327
FLT3LG	1.14066e-06	1.65621
FOSB	2.88356e-07	-1.54997
FOXJ2	1.04653e-06	1.56843
FYB	7.62431e-07	1.57019
GADD45A	8.99719e-11	-1.97715
GAGE12B	1.10939e-08	-1.68152
GAGE12C	7.34066e-15	-4.99836
GAGE12E	2.10059e-08	-1.54226
GAGE12F	6.06201e-08	-1.64081
GAGE12G	2.07883e-07	-1.54774
GAGE12H	4.83503e-13	-4.9311
GAGE12I	4.62701e-15	-4.20324
GAGE2B	4.55826e-16	-6.46839
GAGE2C	5.453e-10	-2.3836
GAGE4	8.46012e-10	-1.53989
GAGE5	8.40089e-16	-2.94295
GAGE6	4.33664e-16	-4.12657
GAGE7	2.62683e-16	-5.65175
GARS	3.7379e-07	-1.67997
GBP2	0.000122774	-1.6255
GBP5	2.89307e-05	-1.54288
GDPD5	1.40807e-06	1.54586
GEM	5.06321e-14	-2.69176
GFI1	2.34804e-14	-3.4794
GFOD1	1.9561e-08	-1.69238
GLRX	1.29035e-05	1.55678
GLUD1	0.000306324	-1.53561
GNPDA1	1.50642e-05	-1.64486
GPAA1	1.36357e-06	-2.12836
GPR137B	1.51286e-05	-1.65767
GPR171	1.903e-06	-1.69521
GPR65	3.95651e-08	-1.52724
GPT2	5.43644e-06	-1.91249
GRAMD1A	5.59114e-05	1.61726
GTF2H2	5.26468e-05	1.5324
GTPBP4	1.04264e-05	-1.63641
GZMA	0.000119389	-1.55538
HAVCR2	1.26206e-05	-1.72547
HBA1	4.84294e-08	2.16802
HBA2	1.39225e-20	11.1046
HBB	9.76054e-18	17.2277
HBE1	1.3874e-07	2.20127
HIST1H2AE	6.36916e-06	-1.5282
HIVEP3	9.22768e-08	-1.52248
HK2	1.49598e-06	-1.5696
HLA-A29.1	5.4246e-10	-3.64615
HNRNPAB	4.62015e-08	-1.71242
HSP90AB1	4.59025e-06	-1.65587
HSP90AB4P	1.42222e-06	-1.52576
HSPC111	1.47442e-07	-1.92181
IER3	9.70449e-10	-3.13088
IFNAR2	2.28003e-07	-1.54808
IFNG	1.09104e-08	-2.44616
IL11RA	5.60687e-07	1.53289
IL13	4.92426e-07	-2.14414
IL3	1.08915e-10	-2.44249
IL5	4.72185e-14	-2.04321
INSIG1	1.14699e-07	-1.79132
IPO7	0.000232989	-1.53661
ISG20L1	0.000117848	-1.65138
JARID2	1.32805e-11	-2.17753
KCNA3	1.03404e-05	1.57115
KCTD12	2.61989e-09	-1.55775
KCTD7	1.49506e-05	1.5651
KDM6B	3.90985e-07	-2.15086
KIAA0020	0.000161539	-1.57067
KIAA1033	1.31103e-07	1.67377
KIAA1128	6.95916e-07	1.50888
KIAA1370	1.9313e-08	1.57018
KIF21A	4.11213e-05	-1.59713
KLF10	8.87284e-11	-1.64099
KLF9	8.58046e-07	-1.64635
KLHL24	0.000167165	1.60102
KLRB1	0.000172182	1.5338
LDLR	2.95866e-10	-3.07509
LDLRAP1	2.18557e-07	1.83174
LFNG	6.80036e-08	1.74555
LOC100128554	4.3985e-05	1.71267
LOC100128809	3.34893e-05	-1.84922
LOC100129960	1.33813e-05	-1.70434
LOC100130009	3.56891e-06	-1.5585
LOC100131364	1.76168e-06	-1.56389
LOC100133042	2.08676e-08	-1.86585
LOC100133277	3.07989e-06	-1.50677
LOC100133503	4.60739e-05	1.55609
LOC100133591	1.41357e-09	-1.56046
LOC100133937	4.56024e-06	-1.53412
LOC100134393	5.09568e-06	-2.13773
LOC151579	0.00295241	-1.6106
LOC387934	2.19253e-10	-2.9374
LOC388572	3.97918e-10	1.90242
LOC388796	2.12751e-06	-1.80151
LOC399942	0.0010654	-1.63455
LOC440043	2.99829e-08	-1.81438
LOC643811	5.93991e-07	1.52536
LOC644144	7.71235e-06	1.72939
LOC644474	0.000611848	1.6238
LOC646653	1.493e-08	1.98187
LOC647060	0.0301057	-1.6149
LOC647089	1.03397e-05	1.59388
LOC648024	0.000121274	-1.55127
LOC649613	0.000119142	-1.51231
LOC650803	3.26664e-05	-1.91286
LOC650832	6.58796e-08	-2.17369
LOC651213	5.47216e-05	1.51533
LOC652776	4.05511e-07	-1.54719
LOC728100	1.56632e-05	1.56059
LOC728661	2.43932e-13	2.97294
LOC728729	2.76478e-06	-1.52145
LOC728806	2.10087e-06	1.67884
LOC728931	4.96874e-07	-1.53562
LOC729396	9.47431e-14	-2.81109
LOC729408	1.19055e-09	-2.30288
LOC729608	3.54725e-05	-1.91516
LOC729779	1.14695e-09	-1.54234
LOC729780	1.37665e-05	-2.02554
LOC732450	3.80815e-05	1.57036
LRRC37B	6.83075e-10	1.57321
LRRC8B	1.47064e-12	-2.51128
LRRN3	1.15736e-13	-2.8247
LTBP4	2.12044e-08	-1.70114
LUZP1	1.92308e-05	-1.50206
MAP2K3	2.3505e-08	-1.76229
MAP4K2	1.86696e-05	1.57941
MAPRE2	0.000218655	-1.80626
MARS	1.41947e-08	-1.53105
MARS2	1.55867e-06	-1.53325
MAT2A	3.95629e-05	-1.56727
MATK	2.06036e-11	-1.62168
MGAT4A	3.9808e-06	1.64038
MGC4677	1.00326e-13	-2.36394
MGEA5	5.19903e-06	1.61996
MICB	4.67017e-06	1.81147
MINPP1	2.95447e-06	-1.53997
MIR155HG	5.44214e-12	-3.35762
MIR21	3.85914e-08	-2.46352
MIRH1	0.00010402	-1.65431
MPP6	6.54391e-05	-1.50018
MPZL2	1.84971e-16	-1.85871
MPZL3	4.94819e-05	-1.68878
MRPL32	0.000230185	-1.59894
MRPS17	1.38692e-08	-1.78501
MRPS6	1.98613e-07	-1.52872
MT2A	4.011e-06	-1.57755
MXD4	1.56073e-06	2.02202
MYB	1.98464e-10	-1.99299
MYBL1	3.44609e-06	1.80242
MYOM2	2.26174e-06	1.53501
NAB1	4.14635e-06	-1.86547
NAMPT	4.89385e-09	-1.90958
NAP1L4	9.10231e-05	1.66416
NCRNA00152	5.25601e-12	-2.16021
NDFIP2	1.24526e-11	-2.8214
NFATC1	6.28825e-09	-1.58219
NFIB	0.0258631	1.58138
NFIL3	1.51989e-07	-1.68334
NLRC3	1.0598e-06	1.60973
NME1	1.04021e-10	-1.95941
NOLC1	6.99037e-07	-1.63704
NOP16	2.96239e-10	-2.15094
NP	9.38891e-08	-1.91629
NPM3	6.93304e-05	-1.61871
NR4A3	3.33331e-12	-1.85426
NRIP1	1.15144e-05	-1.52771
NUB1	2.47171e-07	1.71526
NXT1	6.51487e-06	-1.56503
OR2A20P	6.58052e-08	1.76283
OR2A4	3.37409e-06	1.67499
OSBPL7	0.000110776	1.71582
OTUD4	1.59518e-11	-2.09443
P704P	0.00438098	-1.52851
PAICS	9.36892e-11	-1.62859
PASK	3.54147e-06	1.61378
PCMTD1	1.1436e-06	1.61417
PDE12	0.000539592	-1.61048
PFAS	1.75982e-07	-1.56977
PHF6	2.00145e-07	-1.55444
PHLDA1	2.66983e-16	-3.44931
PHLDB1	8.95363e-11	-1.97368
PIK3CD	4.51191e-05	1.63494
PKIA	3.59498e-10	-1.89634
PKM2	9.67056e-08	-1.70441
PLA2G4B	0.00193324	1.55068
PMAIP1	3.70016e-11	-1.99856
POLR1C	1.84383e-06	-1.57424
POTEE	6.3791e-05	-1.8811
POU2AF1	9.24229e-10	-1.76578
PPAPDC2	2.06526e-06	1.65662
PPAT	9.8359e-07	-1.55729
PPPDE2	2.50019e-05	-1.5336
PRDM8	1.01405e-08	-2.79996
PRNP	1.28826e-07	-1.91033
PSAT1	3.31849e-12	-2.55695
PSCD4	7.56224e-06	1.61434
PSIP1	1.70847e-05	1.53388
PSPHL	2.34152e-06	1.67746
PTPN22	4.40224e-09	-1.86343
PUS7	1.26285e-05	-1.50908
PYROXD1	4.43329e-05	-1.56223
RAB39B	6.24233e-05	-1.52417
RAN	2.13145e-06	-1.52392
RASGRP2	1.37648e-07	1.58354
RGS16	5.84087e-08	-1.70095
RIOK1	2.88585e-09	-1.53879
RN5S9	1.4234e-05	1.54464
RNASET2	8.43698e-08	1.63059
RNF125	3.6748e-07	1.70614
RNF19A	4.89921e-09	-1.54128
RPF2	5.15089e-08	-2.0405
RRP15	2.02332e-06	-1.64497
RRS1	0.000293512	-1.58512
SACS	1.78778e-08	-1.57797
SAE1	3.23131e-05	-1.60372
SC5DL	1.9407e-07	2.20684
SDCBP	1.48515e-07	-1.64122
SDHAP2	5.31709e-05	1.56862
SEH1L	7.88814e-08	-1.50452
SEMA4C	1.13393e-05	1.71984
SERPINE2	7.43319e-10	-3.1111
SERTAD1	4.32009e-09	-2.2537
SFPQ	0.00117345	-1.5697
SFXN1	0.000211514	-1.69744
SGK	2.45127e-10	-2.20952
SGK1	5.07909e-08	-1.89876
SGSH	0.000394669	1.52446
SH3YL1	7.46639e-12	3.08151
SLA	8.4086e-09	-1.54128
SLAMF1	6.83658e-09	-1.77326
SLC1A5	1.02629e-08	-1.68872
SLC25A19	1.94138e-06	-1.53217
SLC25A5	8.10336e-06	-1.62027
SLC3A2	1.16323e-09	-1.8429
SLC40A1	1.06908e-06	1.52013
SLC5A3	6.25728e-06	-1.67573
SLC7A1	1.19009e-09	-1.7782
SLC7A5	5.23294e-11	-3.26927
SLFN5	1.43387e-05	1.52796
SNORA22	0.000911547	1.5431
SNORA48	0.00383422	1.7613
SNORA5A	0.000751276	1.71023
SNORA79	0.000151403	1.73681
SNORD102	1.50722e-05	1.60836
SNORD48	0.000305519	1.80541
SNORD67	3.44506e-06	1.70635
SNORD71	0.00345959	1.62192
SNORD94	0.000221134	1.64419
SNUPN	5.2206e-10	-1.53752
SOX8	1.47638e-10	-1.85639
SPAG9	2.93069e-13	-1.68983
SPINT2	0.000104204	1.56347
SPRY1	1.36955e-09	-1.74308
SRPK1	8.60974e-05	-1.50157
SSH2	1.14069e-06	1.73848
STARD4	4.94356e-09	-1.95333
STK36	1.78053e-06	1.74835
STK38	1.05863e-05	1.75979
STMN3	0.000225522	1.54865
TAGAP	1.21173e-05	-1.55862
TARS	4.09789e-07	-1.55046
TBC1D10C	2.0232e-05	1.52486
TCP11L2	9.2721e-07	1.82827
TFRC	1.3679e-06	-1.57646
THBS1	5.66138e-05	-1.62483
TLE3	1.14088e-06	-1.6372
TMC6	2.9017e-05	1.81588
TMEM49	7.17594e-09	-2.31358
TMEM88	9.52755e-07	-1.70755
TNFSF8	1.81149e-09	-2.20735
TOB1	6.00558e-05	1.56652
TOMM34	9.80702e-05	-1.53401
TOMM40	2.69897e-07	-1.6633
TOP1P1	2.69623e-05	-1.58254
TOP1P2	1.85464e-06	-1.65209
TOR1AIP1	9.85225e-06	-1.51117
TPM2	4.87042e-09	1.56863
TRIB1	1.01174e-09	-2.30273
TRIT1	1.86786e-05	1.59548
TSC22D3	1.09733e-09	1.51913
TUBA1C	1.8732e-11	-2.14494
UNC84B	2.04762e-06	1.56964
URB2	1.00336e-06	-1.50386
WDR12	4.16461e-09	-1.8413
WDR43	3.94218e-06	-1.75772
XPOT	3.18081e-07	-1.7076
YARS	0.000507094	-1.57391
YES1	2.92519e-06	-1.60824
YPEL3	2.799e-05	1.6071
ZCCHC14	2.04741e-05	1.61051
ZFP90	1.24144e-05	1.57841
ZFR2	1.08822e-11	-2.14019
ZNF33B	4.417e-09	1.64995
ZNF540	0.000699248	1.52565
ZNF593	1.70143e-07	-1.72198
ZNF680	8.47536e-06	1.56247
ZSWIM7	0.00011651	1.61071
