# Supplementary material for: Complement Regulates Nutrient Influx and Metabolic Reprogramming during Th1 Cell Responses
Source: Immunity. 2015 Jun 16;42(6):1033–47. doi: 10.1016/j.immuni.2015.05.024 (PMC4518498; doi:10.1016/j.immuni.2015.05.024)
Supplement: Table S4. Related to Figure 3 — Genes differently expressed in T cells from Patient CD46-3 and a healthy donor identified by GMO that specifically functioning in metabolic processes of the cells. [file mmc5.xlsx]

## Sheet: Sheet1
ID	GO Function	p-value	Fold-Difference (CD46-3 vs Healthy Donor)	Table S4, related to Figure 3. Genes differently expressed in T cells from Patient CD46-3 and a healthy donor identified by GMO that specifically functioning in metabolic processes of the cells.
ABCE1	regulation of metabolic process	8.50989e-07	-1.75525
ADORA2A	regulation of metabolic process	5.5986e-08	-1.81887
AKTIP	regulation of metabolic process	4.29076e-06	1.6093
ARHGEF18	regulation of metabolic process	7.89781e-07	1.69653
ARID4A	regulation of metabolic process	7.41043e-10	1.59696
ARL6IP5	regulation of metabolic process	2.14583e-07	1.73408
BAG3	regulation of metabolic process	8.81136e-05	1.50987
BCL2L11	regulation of metabolic process	7.20776e-09	-1.58583
CBLB	regulation of metabolic process	1.17657e-06	-1.7333
CCND3	regulation of metabolic process	0.000642394	1.6256
CDC14B	regulation of metabolic process	9.8955e-07	1.5224
CDK5R1	regulation of metabolic process	1.09791e-07	1.7928
CDKN2D	regulation of metabolic process	7.49412e-10	1.80976
CHURC1	regulation of metabolic process	1.50781e-06	1.56001
CIRH1A	regulation of metabolic process	0.000162253	-1.61189
CREM	regulation of metabolic process	5.1298e-05	-1.52754
CSF2	regulation of metabolic process	2.93821e-13	-2.33815
DNTTIP2	regulation of metabolic process	5.42265e-05	-1.63768
DUSP2	regulation of metabolic process	0.00176836	-1.5272
DUSP5	regulation of metabolic process	4.55887e-06	-1.82639
DUSP6	regulation of metabolic process	2.17141e-10	-1.57833
EEF2K	regulation of metabolic process	0.000106444	1.60024
EGR2	regulation of metabolic process	1.87975e-09	-2.00192
EIF5B	regulation of metabolic process	1.9671e-07	-1.56495
ENO1	regulation of metabolic process	2.05172e-06	-1.80291
ESF1	regulation of metabolic process	2.21608e-05	-1.52696
EZH2	regulation of metabolic process	6.6853e-08	-1.71451
FASLG	regulation of metabolic process	1.34577e-12	-2.5779
FGD3	regulation of metabolic process	2.36931e-06	1.82441
FGF9	regulation of metabolic process	3.58199e-05	1.65944
FOSB	regulation of metabolic process	2.88356e-07	-1.54997
FOXJ2	regulation of metabolic process	1.04653e-06	1.56843
GADD45A	regulation of metabolic process	8.99719e-11	-1.97715
GFI1	regulation of metabolic process	2.34804e-14	-3.4794
GPR65	regulation of metabolic process	3.95651e-08	-1.52724
GTF2H2	regulation of metabolic process	5.26468e-05	1.5324
GTPBP4	regulation of metabolic process	1.04264e-05	-1.63641
GZMA	regulation of metabolic process	0.000119389	-1.55538
HBB	regulation of metabolic process	9.76054e-18	17.2277
HBE1	regulation of metabolic process	1.3874e-07	2.20127
HIVEP3	regulation of metabolic process	9.22768e-08	-1.52248
HNRNPAB	regulation of metabolic process	4.62015e-08	-1.71242
HSP90AB1	regulation of metabolic process	4.59025e-06	-1.65587
IER3	regulation of metabolic process	9.70449e-10	-3.13088
IFNAR2	regulation of metabolic process	2.28003e-07	-1.54808
IFNG	regulation of metabolic process	1.09104e-08	-2.44616
IL13	regulation of metabolic process	4.92426e-07	-2.14414
IL3	regulation of metabolic process	1.08915e-10	-2.44249
IL5	regulation of metabolic process	4.72185e-14	-2.04321
INSIG1	regulation of metabolic process	1.14699e-07	-1.79132
IPO7	regulation of metabolic process	0.000232989	-1.53661
JARID2	regulation of metabolic process	1.32805e-11	-2.17753
KDM6B	regulation of metabolic process	3.90985e-07	-2.15086
KLF10	regulation of metabolic process	8.87284e-11	-1.64099
KLF9	regulation of metabolic process	8.58046e-07	-1.64635
LDLR	regulation of metabolic process	2.95866e-10	-3.07509
LDLRAP1	regulation of metabolic process	2.18557e-07	1.83174
LRRN3	regulation of metabolic process	1.15736e-13	-2.8247
LTBP4	regulation of metabolic process	2.12044e-08	-1.70114
MAP2K3	regulation of metabolic process	2.3505e-08	-1.76229
MAP4K2	regulation of metabolic process	1.86696e-05	1.57941
MGEA5	regulation of metabolic process	5.19903e-06	1.61996
MRPS17	regulation of metabolic process	1.38692e-08	-1.78501
MXD4	regulation of metabolic process	1.56073e-06	2.02202
MYB	regulation of metabolic process	1.98464e-10	-1.99299
MYBL1	regulation of metabolic process	3.44609e-06	1.80242
NAB1	regulation of metabolic process	4.14635e-06	-1.86547
NAMPT	regulation of metabolic process	4.89385e-09	-1.90958
NDFIP2	regulation of metabolic process	1.24526e-11	-2.8214
NFATC1	regulation of metabolic process	6.28825e-09	-1.58219
NFIB	regulation of metabolic process	0.0258631	1.58138
NFIL3	regulation of metabolic process	1.51989e-07	-1.68334
NLRC3	regulation of metabolic process	1.0598e-06	1.60973
NME1	regulation of metabolic process	1.04021e-10	-1.95941
NRIP1	regulation of metabolic process	1.15144e-05	-1.52771
NUB1	regulation of metabolic process	2.47171e-07	1.71526
OSBPL7	regulation of metabolic process	0.000110776	1.71582
PASK	regulation of metabolic process	3.54147e-06	1.61378
PHF6	regulation of metabolic process	2.00145e-07	-1.55444
PKIA	regulation of metabolic process	3.59498e-10	-1.89634
PLA2G4B	regulation of metabolic process	0.00193324	1.55068
PMAIP1	regulation of metabolic process	3.70016e-11	-1.99856
POU2AF1	regulation of metabolic process	9.24229e-10	-1.76578
PRDM8	regulation of metabolic process	1.01405e-08	-2.79996
PRNP	regulation of metabolic process	1.28826e-07	-1.91033
PSIP1	regulation of metabolic process	1.70847e-05	1.53388
RAN	regulation of metabolic process	2.13145e-06	-1.52392
RASGRP2	regulation of metabolic process	1.37648e-07	1.58354
RGS16	regulation of metabolic process	5.84087e-08	-1.70095
SAE1	regulation of metabolic process	3.23131e-05	-1.60372
SDCBP	regulation of metabolic process	1.48515e-07	-1.64122
SEMA4C	regulation of metabolic process	1.13393e-05	1.71984
SERPINE2	regulation of metabolic process	7.43319e-10	-3.1111
SERTAD1	regulation of metabolic process	4.32009e-09	-2.2537
SFPQ	regulation of metabolic process	0.00117345	-1.5697
SGK1	regulation of metabolic process	5.07909e-08	-1.89876
SOX8	regulation of metabolic process	1.47638e-10	-1.85639
SPAG9	regulation of metabolic process	2.93069e-13	-1.68983
SPINT2	regulation of metabolic process	0.000104204	1.56347
SPRY1	regulation of metabolic process	1.36955e-09	-1.74308
SRPK1	regulation of metabolic process	8.60974e-05	-1.50157
STK36	regulation of metabolic process	1.78053e-06	1.74835
STK38	regulation of metabolic process	1.05863e-05	1.75979
STMN3	regulation of metabolic process	0.000225522	1.54865
THBS1	regulation of metabolic process	5.66138e-05	-1.62483
TLE3	regulation of metabolic process	1.14088e-06	-1.6372
TNFSF8	regulation of metabolic process	1.81149e-09	-2.20735
TOB1	regulation of metabolic process	6.00558e-05	1.56652
TOR1AIP1	regulation of metabolic process	9.85225e-06	-1.51117
TPM2	regulation of metabolic process	4.87042e-09	1.56863
TRIB1	regulation of metabolic process	1.01174e-09	-2.30273
TSC22D3	regulation of metabolic process	1.09733e-09	1.51913
ZFP90	regulation of metabolic process	1.24144e-05	1.57841
ZNF33B	regulation of metabolic process	4.417e-09	1.64995
ZNF540	regulation of metabolic process	0.000699248	1.52565
ZNF593	regulation of metabolic process	1.70143e-07	-1.72198
ZNF680	regulation of metabolic process	8.47536e-06	1.56247
ZSWIM7	regulation of metabolic process	0.00011651	1.61071
